# Supplementary material for: Eye Tracking in Patients with Parkinson’s Disease Treated with Nabilone–Results of a Phase II, Placebo-Controlled, Double-Blind, Parallel-Group Pilot Study
Source: Brain Sci. 2022 May 19;12(5):661. doi: 10.3390/brainsci12050661 (PMC9139535; doi:10.3390/brainsci12050661)
Supplement: Supplementary file 1 [file brainsci-12-00661-s001.zip]

Archive with 1 entries (1 files):
- brainsci-1524066-supplementary.pdf
